# Supplementary material for: Wasabi Gone Wild? Origin and Characterization of the Complete Plastomes of Ulleung Island Wasabi (Eutrema japonicum; Brassicaceae) and Other Cultivars in Korea
Source: Genes (Basel). 2024 Apr 5;15(4):457. doi: 10.3390/genes15040457 (PMC11049635; doi:10.3390/genes15040457)
Supplement: Supplementary file 1 [file genes-15-00457-s001.zip]

Archive with 1 entries (1 files):
- genes-2930349-supplementary.xlsx
