# Supplementary material for: Wasabi Gone Wild? Origin and Characterization of the Complete Plastomes of Ulleung Island Wasabi (Eutrema japonicum; Brassicaceae) and Other Cultivars in Korea
Source: Genes (Basel). 2024 Apr 5;15(4):457. doi: 10.3390/genes15040457 (PMC11049635; doi:10.3390/genes15040457)
Supplement: Supplementary file 1 [file genes-15-00457-s001.zip › genes-2930349-supplementary.xlsx]

## Sheet: S_information
Supplementary Information
Wasabi gone wild? Origin and characterization of the complete plastomes of Ulleung Island wasabi (Eutrema japonicum; Brassicaceae) and other cultivars in Korea
JiYoung Yang1, Cheon Gyoo Park2, Myong-Suk Cho3,*, and Seung-Chul Kim3,*
1Research Institute for Dok-do and Ulleung-do Island, Kyungpook National University, Daegu, 41566, Republic of Korea
2Gangwondo Agricultural Research and Extension Services, Wild Vegetable Reseaerch Institute, Alpine Agricultural Experiment Station, Taebaek-si, 26046, Republic of Korea
3Department of Biological Sciences, Sungkyunkwan University, Suwon, 16419, Republic of Korea
*Correspondence to: S.-C. Kim, Department of Biological Sciences, Sungkyunkwan University, Republic of Korea. sonchus96@skku.edu.
Supplementary
Supplementary Table S1. Codon usage and codon–anticodon recognition pattern for tRNA in the 14 E. japonicum plastomes. GARES: Gangwondo Agricultural Research and Extension Services, Taebaek City, Gangwondo Province, Korea.
Supplementary Table S2. Variable sites in chloroplast genomes of Ulleung Island wasabi accessions, three mahor Japanese cultivars, and six cultivars at GARES. Inversions are indicated in red.

## Sheet: Table S1
Supplementary Table S1. Codon usage and codon–anticodon recognition pattern for tRNA in the 14 E. japonicum plastomes. GARES: Gangwondo Agricultural Research and Extension Services, Taebaek City, Gangwondo Province, Korea.
Japanese wild (Hokkaido)					Japanese wild (Ishikawa)					Japanese cultivar ('Fujidaruma')					Japanese cultivar ('Mazuma')					Japanese cultivar ('Shimane No. 3')					Ulleung Island wasabi (Chusan)						Ulleung Island wasabi (Dodong)						Ulleung Island wasabi (Kicheongsan)					GARES ('Daewang')					GARES ('Daruma')
Codon (Amino Acid)	Count	RSCU	tRNA		Codon (Amino Acid)	Count	RSCU	tRNA		Codon (Amino Acid)	Count	RSCU	tRNA		Codon (Amino Acid)	Count	RSCU	tRNA		Codon (Amino Acid)	Count	RSCU	tRNA		Codon (Amino Acid)	Count	RSCU	tRNA			Codon (Amino Acid)	Count	RSCU	tRNA			Codon (Amino Acid)	Count	RSCU	tRNA		Codon (Amino Acid)	Count	RSCU	tRNA		Codon (Amino Acid)	Count	RSCU
UUU(F)	1037	1.33			UUU(F)	1037	1.33			UUU(F)	1039	1.33			UUU(F)	1073	1.34			UUU(F)	1039	1.33			UUU(F)	1065	1.35				UUU(F)	1018	1.2				UUU(F)	1054	1.33			UUU(F)	1060	1.35			UUU(F)	1060	1.35
UUC(F)	522	0.67	trnF-GAA		UUC(F)	523	0.67	trnF-GAA		UUC(F)	523	0.67	trnF-GAA		UUC(F)	528	0.66	trnF-GAA		UUC(F)	523	0.67	trnF-GAA		UUC(F)	515	0.65	trnF-GAA			UUC(F)	672	0.8	trnF-GAA			UUC(F)	527	0.67	trnF-GAA		UUC(F)	515	0.65	trnF-GAA		UUC(F)	515	0.65
UUA(L)	918	1.99	trnL-UAA		UUA(L)	914	1.98	trnL-UAA		UUA(L)	913	1.98	trnL-UAA		UUA(L)	955	2.02	trnL-UAA		UUA(L)	913	1.98	trnL-UAA		UUA(L)	937	2.02	trnL-UAA			UUA(L)	812	1.63	trnL-UAA			UUA(L)	929	2.01	trnL-UAA		UUA(L)	937	2.03	trnL-UAA		UUA(L)	938	2.03
UUG(L)	526	1.14	trnL-CAA		UUG(L)	528	1.15	trnL-CAA		UUG(L)	528	1.15	trnL-CAA		UUG(L)	531	1.12	trnL-CAA		UUG(L)	528	1.15	trnL-CAA		UUG(L)	521	1.13	trnL-CAA			UUG(L)	651	1.31	trnL-CAA			UUG(L)	509	1.1	trnL-CAA		UUG(L)	519	1.12	trnL-CAA		UUG(L)	518	1.12
CUU(L)	586	1.27			CUU(L)	585	1.27			CUU(L)	586	1.27			CUU(L)	601	1.27			CUU(L)	586	1.27			CUU(L)	596	1.29				CUU(L)	561	1.12				CUU(L)	581	1.26			CUU(L)	596	1.29			CUU(L)	596	1.29
CUC(L)	179	0.39			CUC(L)	179	0.39			CUC(L)	178	0.39			CUC(L)	185	0.39			CUC(L)	178	0.39			CUC(L)	177	0.38				CUC(L)	264	0.53				CUC(L)	185	0.4			CUC(L)	177	0.38			CUC(L)	178	0.39
CUA(L)	392	0.85	trnL-UAG		CUA(L)	391	0.85	trnL-UAG		CUA(L)	393	0.85	trnL-UAG		CUA(L)	394	0.83	trnL-UAG		CUA(L)	393	0.85	trnL-UAG		CUA(L)	383	0.83	trnL-UAG			CUA(L)	461	0.92	trnL-UAG			CUA(L)	401	0.87	trnL-UAG		CUA(L)	383	0.83	trnL-UAG		CUA(L)	382	0.83
CUG(L)	168	0.36			CUG(L)	169	0.37			CUG(L)	168	0.36			CUG(L)	173	0.37			CUG(L)	168	0.36			CUG(L)	163	0.35				CUG(L)	244	0.49				CUG(L)	171	0.37			CUG(L)	162	0.35			CUG(L)	162	0.35
AUU(I)	1108	1.49			AUU(I)	1107	1.48			AUU(I)	1107	1.48			AUU(I)	1137	1.48			AUU(I)	1107	1.48			AUU(I)	1130	1.49				AUU(I)	997	1.29				AUU(I)	1125	1.43			AUU(I)	1129	1.49			AUU(I)	1128	1.49
AUC(I)	416	0.56	trnI-GAU		AUC(I)	415	0.56	trnI-GAU		AUC(I)	415	0.56	trnI-GAU		AUC(I)	424	0.55	trnI-GAU		AUC(I)	415	0.56	trnI-GAU		AUC(I)	418	0.55	trnI-GAU			AUC(I)	574	0.74	trnI-GAU			AUC(I)	472	0.6	trnI-GAU		AUC(I)	418	0.55	trnI-GAU		AUC(I)	418	0.55
AUA(I)	714	0.96			AUA(I)	717	0.96			AUA(I)	716	0.96			AUA(I)	737	0.96			AUA(I)	716	0.96			AUA(I)	734	0.96				AUA(I)	744	0.96				AUA(I)	755	0.96			AUA(I)	732	0.96			AUA(I)	731	0.96
AUG(M)	586	1	trnM-CAU		AUG(M)	584	1	trnM-CAU		AUG(M)	585	1	trnM-CAU		AUG(M)	608	1	trnM-CAU		AUG(M)	585	1	trnI-CAU, trnfM-CAU, trnM-CAU		AUG(M)	586	1	trnI-CAU, trnfM-CAU, trnM-CAU			AUG(M)	630	1	trnI-CAU, trnfM-CAU, trnM-CAU			AUG(M)	611	1	trnI-CAU, trnfM-CAU, trnM-CAU		AUG(M)	586	1	trnI-CAU, trnfM-CAU, trnM-CAU		AUG(M)	588	1
GUU(V)	511	1.46			GUU(V)	515	1.47			GUU(V)	509	1.46			GUU(V)	519	1.47			GUU(V)	509	1.46			GUU(V)	510	1.46				GUU(V)	505	1.35				GUU(V)	515	1.46			GUU(V)	510	1.47			GUU(V)	511	1.47
GUC(V)	175	0.5	trnV-GAC		GUC(V)	175	0.5	trnV-GAC		GUC(V)	176	0.51	trnV-GAC		GUC(V)	183	0.52	trnV-GAC		GUC(V)	176	0.51	trnV-GAC		GUC(V)	178	0.51	trnV-GAC			GUC(V)	224	0.6	trnV-GAC			GUC(V)	181	0.51	trnV-GAC		GUC(V)	177	0.51	trnV-GAC		GUC(V)	177	0.51
GUA(V)	501	1.44	trnV-UAC		GUA(V)	501	1.43	trnV-UAC		GUA(V)	501	1.44	trnV-UAC		GUA(V)	505	1.43	trnV-UAC		GUA(V)	501	1.44	trnV-UAC		GUA(V)	499	1.43	trnV-UAC			GUA(V)	507	1.35	trnV-UAC			GUA(V)	504	1.42	trnV-UAC		GUA(V)	499	1.43	trnV-UAC		GUA(V)	499	1.43
GUG(V)	209	0.6			GUG(V)	207	0.59			GUG(V)	208	0.6			GUG(V)	209	0.59			GUG(V)	208	0.6			GUG(V)	206	0.59				GUG(V)	263	0.7				GUG(V)	215	0.61			GUG(V)	205	0.59			GUG(V)	205	0.59
Codon (Amino Acid)	Count	RSCU			Codon (Amino Acid)	Count	RSCU			Codon (Amino Acid)	Count	RSCU			Codon (Amino Acid)	Count	RSCU			Codon (Amino Acid)	Count	RSCU			Codon (Amino Acid)	Count	RSCU				Codon (Amino Acid)	Count	RSCU				Codon (Amino Acid)	Count	RSCU			Codon (Amino Acid)	Count	RSCU			Codon (Amino Acid)	Count	RSCU
UCU(S)	568	1.71			UCU(S)	571	1.72			UCU(S)	568	1.71			UCU(S)	583	1.72			UCU(S)	568	1.71			UCU(S)	576	1.72				UCU(S)	469	1.6				UCU(S)	554	1.68			UCU(S)	574	1.71			UCU(S)	574	1.71
UCC(S)	303	0.91	trnS-GGA		UCC(S)	302	0.91	trnS-GGA		UCC(S)	302	0.91	trnS-GGA		UCC(S)	308	0.91	trnS-GGA		UCC(S)	302	0.91	trnS-GGA		UCC(S)	304	0.91	trnS-GGA			UCC(S)	258	0.88	trnS-GGA			UCC(S)	297	0.9	trnS-GGA		UCC(S)	304	0.91	trnS-GGA		UCC(S)	304	0.91
UCA(S)	400	1.2	trnS-UGA		UCA(S)	402	1.21	trnS-UGA		UCA(S)	402	1.21	trnS-UGA		UCA(S)	412	1.21	trnS-UGA		UCA(S)	402	1.21	trnS-UGA		UCA(S)	405	1.21	trnS-UGA			UCA(S)	394	1.34	trnS-UGA			UCA(S)	409	1.24	trnS-UGA		UCA(S)	405	1.21	trnS-UGA		UCA(S)	406	1.21
UCG(S)	199	0.6			UCG(S)	198	0.6			UCG(S)	198	0.6			UCG(S)	201	0.59			UCG(S)	198	0.6			UCG(S)	199	0.59				UCG(S)	219	0.75				UCG(S)	200	0.61			UCG(S)	199	0.59			UCG(S)	198	0.59
CCU(P)	416	1.58			CCU(P)	413	1.57			CCU(P)	416	1.58			CCU(P)	425	1.58			CCU(P)	416	1.58			CCU(P)	421	1.59				CCU(P)	336	1.3				CCU(P)	407	1.54			CCU(P)	421	1.59			CCU(P)	421	1.59
CCC(P)	193	0.73			CCC(P)	194	0.74			CCC(P)	193	0.73			CCC(P)	198	0.74			CCC(P)	193	0.73			CCC(P)	197	0.74				CCC(P)	198	0.77				CCC(P)	189	0.71			CCC(P)	197	0.74			CCC(P)	197	0.74
CCA(P)	300	1.14	trnP-UGG		CCA(P)	298	1.14	trnP-UGG		CCA(P)	300	1.14	trnP-UGG		CCA(P)	305	1.13	trnP-UGG		CCA(P)	300	1.14	trnP-UGG		CCA(P)	296	1.12	trnP-UGG			CCA(P)	311	1.2	trnP-UGG			CCA(P)	308	1.16	trnP-UGG		CCA(P)	296	1.12	trnP-UGG		CCA(P)	296	1.12
CCG(P)	144	0.55			CCG(P)	144	0.55			CCG(P)	144	0.55			CCG(P)	147	0.55			CCG(P)	144	0.55			CCG(P)	147	0.55				CCG(P)	188	0.73				CCG(P)	154	0.58			CCG(P)	147	0.55			CCG(P)	147	0.55
ACU(T)	545	1.63			ACU(T)	545	1.63			ACU(T)	544	1.63			ACU(T)	552	1.62			ACU(T)	544	1.63			ACU(T)	541	1.62				ACU(T)	396	1.42				ACU(T)	525	1.59			ACU(T)	541	1.62			ACU(T)	541	1.62
ACC(T)	242	0.72	trnT-GGU		ACC(T)	242	0.72	trnT-GGU		ACC(T)	242	0.72	trnT-GGU		ACC(T)	246	0.72	trnT-GGU		ACC(T)	242	0.72	trnT-GGU		ACC(T)	241	0.72	trnT-GGU			ACC(T)	206	0.74	trnT-GGU			ACC(T)	240	0.73	trnT-GGU		ACC(T)	240	0.72	trnT-GGU		ACC(T)	240	0.72
ACA(T)	412	1.23	trnT-UGU		ACA(T)	413	1.23	trnT-UGU		ACA(T)	411	1.23	trnT-UGU		ACA(T)	418	1.23	trnT-UGU		ACA(T)	411	1.23	trnT-UGU		ACA(T)	411	1.23	trnT-UGU			ACA(T)	366	1.31	trnT-UGU			ACA(T)	415	1.26	trnT-UGU		ACA(T)	411	1.23	trnT-UGU		ACA(T)	411	1.23
ACG(T)	137	0.41	trnT-CGU		ACG(T)	139	0.42	trnT-CGU		ACG(T)	139	0.42			ACG(T)	145	0.43			ACG(T)	139	0.42			ACG(T)	144	0.43				ACG(T)	146	0.52				ACG(T)	140	0.42			ACG(T)	143	0.43			ACG(T)	142	0.43
GCU(A)	617	1.83			GCU(A)	614	1.83			GCU(A)	616	1.83			GCU(A)	628	1.82			GCU(A)	616	1.83			GCU(A)	624	1.83				GCU(A)	457	1.72				GCU(A)	605	1.81			GCU(A)	624	1.83			GCU(A)	625	1.83
GCC(A)	199	0.59			GCC(A)	201	0.6			GCC(A)	201	0.6			GCC(A)	205	0.6			GCC(A)	201	0.6			GCC(A)	204	0.6				GCC(A)	162	0.61				GCC(A)	198	0.59			GCC(A)	203	0.59			GCC(A)	203	0.59
GCA(A)	378	1.12	trnA-UGC		GCA(A)	377	1.12	trnA-UGC		GCA(A)	378	1.12	trnA-UGC		GCA(A)	388	1.13	trnA-UGC		GCA(A)	378	1.12	trnA-UGC		GCA(A)	385	1.13	trnA-UGC			GCA(A)	303	1.14	trnA-UGC			GCA(A)	386	1.15	trnA-UGC		GCA(A)	385	1.13	trnA-UGC		GCA(A)	385	1.13
GCG(A)	153	0.45			GCG(A)	153	0.46			GCG(A)	153	0.45			GCG(A)	157	0.46			GCG(A)	153	0.45			GCG(A)	153	0.45				GCG(A)	143	0.54				GCG(A)	151	0.45			GCG(A)	153	0.45			GCG(A)	154	0.45
Codon (Amino Acid)	Count	RSCU			Codon (Amino Acid)	Count	RSCU			Codon (Amino Acid)	Count	RSCU			Codon (Amino Acid)	Count	RSCU			Codon (Amino Acid)	Count	RSCU			Codon (Amino Acid)	Count	RSCU				Codon (Amino Acid)	Count	RSCU				Codon (Amino Acid)	Count	RSCU			Codon (Amino Acid)	Count	RSCU			Codon (Amino Acid)	Count	RSCU
UAU(Y)	774	1.63			UAU(Y)	774	1.63			UAU(Y)	775	1.63			UAU(Y)	794	1.63			UAU(Y)	775	1.63			UAU(Y)	784	1.63				UAU(Y)	748	1.45				UAU(Y)	773	1.61			UAU(Y)	782	1.63			UAU(Y)	781	1.63
UAC(Y)	176	0.37	trnY-GUA		UAC(Y)	176	0.37	trnY-GUA		UAC(Y)	176	0.37	trnY-GUA		UAC(Y)	181	0.37	trnY-GUA		UAC(Y)	176	0.37	trnY-GUA		UAC(Y)	179	0.37	trnY-GUA			UAC(Y)	286	0.55	trnY-GUA			UAC(Y)	187	0.39	trnY-GUA		UAC(Y)	179	0.37	trnY-GUA		UAC(Y)	179	0.37
UAA(*)	49	1.71			UAA(*)	49	1.71			UAA(*)	49	1.71			UAA(*)	49	1.69			UAA(*)	49	1.71			UAA(*)	47	1.66				UAA(*)	413	1.15				UAA(*)	89	1.06			UAA(*)	46	1.64			UAA(*)	46	1.64
UAG(*)	23	0.8			UAG(*)	23	0.8			UAG(*)	23	0.8			UAG(*)	24	0.83			UAG(*)	23	0.8			UAG(*)	24	0.85				UAG(*)	353	0.98				UAG(*)	74	0.88			UAG(*)	24	0.86			UAG(*)	24	0.86
CAU(H)	467	1.52			CAU(H)	466	1.52			CAU(H)	466	1.52			CAU(H)	473	1.52			CAU(H)	466	1.52			CAU(H)	465	1.52				CAU(H)	405	1.33				CAU(H)	436	1.48			CAU(H)	465	1.52			CAU(H)	465	1.52
CAC(H)	148	0.48	trnH-GUG		CAC(H)	148	0.48	trnH-GUG		CAC(H)	148	0.48	trnH-GUG		CAC(H)	150	0.48	trnH-GUG		CAC(H)	148	0.48	trnH-GUG		CAC(H)	146	0.48	trnH-GUG			CAC(H)	203	0.67	trnH-GUG			CAC(H)	154	0.52	trnH-GUG		CAC(H)	146	0.48	trnH-GUG		CAC(H)	146	0.48
CAA(Q)	737	1.56	trnQ-UUG		CAA(Q)	738	1.56	trnQ-UUG		CAA(Q)	740	1.56	trnQ-UUG		CAA(Q)	747	1.57	trnQ-UUG		CAA(Q)	740	1.56	trnQ-UUG		CAA(Q)	729	1.56	trnQ-UUG			CAA(Q)	707	1.42	trnQ-UUG			CAA(Q)	710	1.56	trnQ-UUG		CAA(Q)	729	1.56	trnQ-UUG		CAA(Q)	728	1.56
CAG(Q)	205	0.44			CAG(Q)	206	0.44			CAG(Q)	206	0.44			CAG(Q)	206	0.43			CAG(Q)	206	0.44			CAG(Q)	203	0.44				CAG(Q)	291	0.58				CAG(Q)	198	0.44			CAG(Q)	203	0.44			CAG(Q)	203	0.44
AAU(N)	986	1.53			AAU(N)	987	1.53			AAU(N)	988	1.53			AAU(N)	999	1.53			AAU(N)	988	1.53			AAU(N)	980	1.54				AAU(N)	767	1.4				AAU(N)	939	1.52			AAU(N)	980	1.54			AAU(N)	979	1.54
AAC(N)	303	0.47	trnN-GUU		AAC(N)	303	0.47	trnN-GUU		AAC(N)	302	0.47	trnN-GUU		AAC(N)	305	0.47	trnN-GUU		AAC(N)	302	0.47	trnN-GUU		AAC(N)	294	0.46	trnN-GUU			AAC(N)	332	0.6	trnN-GUU			AAC(N)	296	0.48	trnN-GUU		AAC(N)	294	0.46	trnN-GUU		AAC(N)	295	0.46
AAA(K)	1152	1.54	trnK-UUU		AAA(K)	1151	1.54	trnK-UUU		AAA(K)	1149	1.54	trnK-UUU		AAA(K)	1161	1.54	trnK-UUU		AAA(K)	1149	1.54	trnK-UUU		AAA(K)	1145	1.54	trnK-UUU			AAA(K)	1110	1.39	trnK-UUU			AAA(K)	1127	1.53	trnK-UUU		AAA(K)	1145	1.54	trnK-UUU		AAA(K)	1146	1.54
AAG(K)	344	0.46			AAG(K)	345	0.46			AAG(K)	344	0.46			AAG(K)	351	0.46			AAG(K)	344	0.46			AAG(K)	344	0.46				AAG(K)	488	0.61				AAG(K)	344	0.47			AAG(K)	344	0.46			AAG(K)	344	0.46
GAU(D)	847	1.64			GAU(D)	846	1.64			GAU(D)	846	1.64			GAU(D)	858	1.64			GAU(D)	846	1.64			GAU(D)	847	1.64				GAU(D)	606	1.51				GAU(D)	772	1.62			GAU(D)	847	1.64			GAU(D)	847	1.64
GAC(D)	184	0.36	trnD-GUC		GAC(D)	186	0.36	trnD-GUC		GAC(D)	186	0.36	trnD-GUC		GAC(D)	189	0.36	trnD-GUC		GAC(D)	186	0.36	trnD-GUC		GAC(D)	185	0.36	trnD-GUC			GAC(D)	199	0.49	trnD-GUC			GAC(D)	180	0.38	trnD-GUC		GAC(D)	184	0.36	trnD-GUC		GAC(D)	184	0.36
GAA(E)	1043	1.51	trnE-UUC		GAA(E)	1043	1.51	trnE-UUC		GAA(E)	1042	1.51	trnE-UUC		GAA(E)	1055	1.51	trnE-UUC		GAA(E)	1042	1.51	trnE-UUC		GAA(E)	1030	1.51	trnE-UUC			GAA(E)	853	1.44	trnE-UUC			GAA(E)	1005	1.52	trnE-UUC		GAA(E)	1030	1.51	trnE-UUC		GAA(E)	1031	1.51
GAG(E)	338	0.49			GAG(E)	338	0.49			GAG(E)	339	0.49			GAG(E)	339	0.49			GAG(E)	339	0.49			GAG(E)	336	0.49				GAG(E)	333	0.56				GAG(E)	316	0.48			GAG(E)	335	0.49			GAG(E)	334	0.49
Codon (Amino Acid)	Count	RSCU			Codon (Amino Acid)	Count	RSCU			Codon (Amino Acid)	Count	RSCU			Codon (Amino Acid)	Count	RSCU			Codon (Amino Acid)	Count	RSCU			Codon (Amino Acid)	Count	RSCU				Codon (Amino Acid)	Count	RSCU				Codon (Amino Acid)	Count	RSCU			Codon (Amino Acid)	Count	RSCU			Codon (Amino Acid)	Count	RSCU
UGU(C)	236	1.48			UGU(C)	236	1.48			UGU(C)	236	1.48			UGU(C)	239	1.48			UGU(C)	236	1.48			UGU(C)	234	1.48				UGU(C)	241	1.35				UGU(C)	239	1.46			UGU(C)	234	1.48			UGU(C)	234	1.48
UGC(C)	84	0.53	trnC-GCA		UGC(C)	84	0.53	trnC-GCA		UGC(C)	84	0.53	trnC-GCA		UGC(C)	85	0.52	trnC-GCA		UGC(C)	84	0.53	trnC-GCA		UGC(C)	83	0.52	trnC-GCA			UGC(C)	116	0.65	trnC-GCA			UGC(C)	88	0.54	trnC-GCA		UGC(C)	83	0.52	trnC-GCA		UGC(C)	83	0.52
UGA(*)	14	0.49			UGA(*)	14	0.49			UGA(*)	14	0.49			UGA(*)	14	0.48			UGA(*)	14	0.49			UGA(*)	14	0.49				UGA(*)	310	0.86				UGA(*)	88	1.05			UGA(*)	14	0.5			UGA(*)	14	0.5
UGG(W)	450	1	trnW-CCA		UGG(W)	450	1	trnW-CCA		UGG(W)	450	1	trnW-CCA		UGG(W)	458	1	trnW-CCA		UGG(W)	450	1	trnW-CCA		UGG(W)	453	1	trnW-CCA			UGG(W)	463	1	trnW-CCA			UGG(W)	458	1	trnW-CCA		UGG(W)	453	1	trnW-CCA		UGG(W)	453	1
CGU(R)	340	1.3	trnR-ACG		CGU(R)	339	1.3	trnR-ACG		CGU(R)	339	1.3	trnR-ACG		CGU(R)	341	1.3	trnR-ACG		CGU(R)	339	1.3	trnR-ACG		CGU(R)	343	1.32	trnR-ACG			CGU(R)	235	1	trnR-ACG			CGU(R)	327	1.26	trnR-ACG		CGU(R)	342	1.32	trnR-ACG		CGU(R)	342	1.32
CGC(R)	108	0.41			CGC(R)	109	0.42			CGC(R)	109	0.42			CGC(R)	110	0.42			CGC(R)	109	0.42			CGC(R)	109	0.42				CGC(R)	111	0.47				CGC(R)	109	0.42			CGC(R)	109	0.42			CGC(R)	109	0.42
CGA(R)	363	1.39			CGA(R)	363	1.39			CGA(R)	363	1.39			CGA(R)	366	1.39			CGA(R)	363	1.39			CGA(R)	360	1.38				CGA(R)	304	1.29				CGA(R)	357	1.38			CGA(R)	360	1.38			CGA(R)	360	1.39
CGG(R)	120	0.46			CGG(R)	120	0.46			CGG(R)	120	0.46			CGG(R)	122	0.46			CGG(R)	120	0.46			CGG(R)	120	0.46				CGG(R)	160	0.68				CGG(R)	131	0.51			CGG(R)	120	0.46			CGG(R)	120	0.46
AGU(S)	401	1.21			AGU(S)	402	1.21			AGU(S)	403	1.21			AGU(S)	408	1.2			AGU(S)	403	1.21			AGU(S)	408	1.21				AGU(S)	309	1.05				AGU(S)	392	1.19			AGU(S)	407	1.21			AGU(S)	406	1.21
AGC(S)	122	0.37	trnS-GCU		AGC(S)	121	0.36	trnS-GCU		AGC(S)	122	0.37	trnS-GCU		AGC(S)	125	0.37	trnS-GCU		AGC(S)	122	0.37	trnS-GCU		AGC(S)	123	0.37	trnS-GCU			AGC(S)	114	0.39	trnS-GCU			AGC(S)	124	0.38	trnS-GCU		AGC(S)	122	0.36	trnS-GCU		AGC(S)	123	0.37
AGA(R)	472	1.81	trnR-UCU		AGA(R)	473	1.81	trnR-UCU		AGA(R)	472	1.81	trnR-UCU		AGA(R)	475	1.8	trnR-UCU		AGA(R)	473	1.81	trnR-UCU		AGA(R)	468	1.8	trnR-UCU			AGA(R)	433	1.84	trnR-UCU			AGA(R)	475	1.83	trnR-UCU		AGA(R)	467	1.8	trnR-UCU		AGA(R)	466	1.79
AGG(R)	164	0.63			AGG(R)	164	0.63			AGG(R)	164	0.63			AGG(R)	165	0.63			AGG(R)	164	0.63			AGG(R)	162	0.62				AGG(R)	166	0.71				AGG(R)	157	0.61			AGG(R)	162	0.62			AGG(R)	162	0.62
GGU(G)	571	1.32			GGU(G)	572	1.32			GGU(G)	572	1.32			GGU(G)	585	1.32			GGU(G)	572	1.32			GGU(G)	579	1.33				GGU(G)	464	1.24				GGU(G)	569	1.32			GGU(G)	579	1.33			GGU(G)	579	1.33
GGC(G)	162	0.37	trnG-GCC		GGC(G)	161	0.37	trnG-GCC		GGC(G)	160	0.37	trnG-GCC		GGC(G)	163	0.37	trnG-GCC		GGC(G)	160	0.37	trnG-GCC		GGC(G)	163	0.37	trnG-GCC			GGC(G)	171	0.46	trnG-GCC			GGC(G)	169	0.39	trnG-GCC		GGC(G)	163	0.37	trnG-GCC		GGC(G)	163	0.37
GGA(G)	718	1.66	trnG-UCC		GGA(G)	717	1.66	trnG-UCC		GGA(G)	718	1.66	trnG-UCC		GGA(G)	738	1.67	trnG-UCC		GGA(G)	717	1.66	trnG-UCC		GGA(G)	722	1.65	trnG-UCC			GGA(G)	531	1.42	trnG-UCC			GGA(G)	694	1.61	trnG-UCC		GGA(G)	722	1.65	trnG-UCC		GGA(G)	722	1.65
GGG(G)	279	0.65			GGG(G)	279	0.65			GGG(G)	279	0.65			GGG(G)	282	0.64			GGG(G)	279	0.65			GGG(G)	282	0.65				GGG(G)	326	0.87				GGG(G)	294	0.68			GGG(G)	282	0.65			GGG(G)	282	0.65
Average number of codon usage=26,134					Average number of codon usage=26,136					Average number of codon usage=26,136					Average number of codon usage=26,637					Average number of codon usage=26,136					Average number of codon usage=26,227						Average number of codon usage=26,227						Average number of codon usage=26,184					Average number of codon usage=26,200					Average number of codon usage=26,200
										Asterisk (*) denotes stop codon. RSCU: Relative synonymous codon usage. Bold type denotes the exception of codon usage.
[truncated: 17 more columns]

## Sheet: Table S2
Supplementary Table S2. Variable sites in chloroplast genomes of Ulleung Island wasabi accessions, three major Japanese cultivars, and six cultivars at GARES. Inversions are indicated in red.
		1	2	3	4	5	6	7	8	9	10	11	12	13	14	15	16	17	18	19	20	21	22	23	24	25	26	27	28	29	30	31	32	33	34	35	36	37	38	39	40	41	42	43	44	45	46	47	48
		trnH/psbA	trnH/psbA	trnH/psbA	trnH/psbA	trnH/psbA	psbA/trnK	trnK-UUU intron	trnK-UUU/rps16	trnK-UUU/rps16	trnK-UUU/rps16	rpl16 intron	rps16/trnQ-UUG	rps16/trnQ-UUG	psbK/psbI	trnS-GCU/trnG-UCC	trnG-UCC intron	trnR-UCU/atpA	atpF intron	atpH/atpI	atpI	atpI/rps2	rpoC2	rpoB/trnC-GCA	psbM/trnD-GUC	trnT-GGU/psbD	trnT-GGU/psbD	psbC/trnS-UGA	psbZ/trnG-GCC	psbZ/trnG-GCC	psbZ/trnG-GCC	trnG-GCC/trnfM-CAU	rps14/psaB	psaA	psaA	psaA/ycf3	psaA/ycf3	ycf3 inton 2	trnS-GGA/rps4	trnL-UAA intron	trnF-GAA/ndhJ	ndhK	ndhC/trnV-UAC	trnV-UAC intron	atpB	rbcL/accD	rbcL/accD	ycf4	cemA/petA
Japan	Fujidaruma	9T	-	-	C4T2A	A	C	16T	9A	G	C	CTGTATA	-	C	10T	A	C	ATATAATATTATATAGA	G	C	T	C	C	G	T	-	-	C	TATAGAATAAATATATTATTAATATATAA	T	C	T	T	C	A	C	T	-	ATCAA	C	8C	G	A	10T	C	6TACTAG	C	A	-
	Mazuma	10T	12TA	5TA5TAT	-	T	T	17T	8A	A	T	-	TATATTTA	A	11T	G	T	-	T	A	C	T	C	T	A	ACTAATAATA	AAATC	A	-	A	C	G	A	T	G	T	A	ACTGTT	-	A	9C	T	T	9T	T	CTAGT6A	A	C	5T
	Shimane No. 3	9T	-	-	C4T2A	A	C	16T	9A	G	C	CTGTATA	-	C	10T	A	C	ATATAATATTATATAGA	G	C	T	C	T	G	T	-	-	C	TATAGAATAAATATATTATTAATATATAA	T	C	T	T	C	A	C	T	-	ATCAA	C	8C	G	A	10T	C	6TACTAG	C	A	-
Ulleungdo	Chusan	9T	-	-	C4T2A	A	C	16T	9A	G	C	CTGTATA	-	C	10T	A	C	ATATAATATTATATAGA	G	C	T	C	T	G	T	-	-	C	TATAGAATAAATATATTATTAATATATAA	T	C	T	T	C	A	C	T	-	ATCAA	C	8C	G	A	10T	C	6TACTAG	C	A	-
	Dodong	9T	-	-	C4T2A	A	C	16T	9A	G	C	CTGTATA	-	C	10T	A	C	ATATAATATTATATAGA	G	C	T	C	C	G	T	-	-	C	TATAGAATAAATATATTATTAATATATAA	T	C	T	T	C	A	C	T	-	ATCAA	C	8C	G	A	10T	C	6TACTAG	C	A	-
	Kicheongsn	9T	-	-	C4T2A	A	C	16T	9A	G	C	CTGTATA	-	C	10T	A	C	ATATAATATTATATAGA	G	C	T	C	T	G	T	-	-	C	TATAGAATAAATATATTATTAATATATAA	T	C	T	T	C	A	C	T	-	ATCAA	C	8C	G	A	10T	C	6TACTAG	C	A	-
Gangwondo Agricultural Resarch and Extension Services (GARES)	Daewang	9T	-	-	C4T2A	A	C	16T	9A	G	C	CTGTATA	-	C	10T	A	C	ATATAATATTATATAGA	G	C	T	C	T	G	T	-	-	C	TATAGAATAAATATATTATTAATATATAA	T	C	T	T	C	A	C	T	-	ATCAA	C	8C	G	A	10T	C	6TACTAG	C	A	-
	Daruma	9T	12TA	5TA5TAT	-	T	T	17T	C8A	A	T	-	TATATTTA	A	11T	G	T	-	T	A	C	T	C	T	A	ACTAATAATA	AAATC	A	-	A	A	G	A	T	G	T	A	ACTGTT	-	A	9C	T	T	9T	T	CTAGT6A	A	C	5T
	Green Thumb	9T	-	-	C4T2A	A	C	16T	9A	G	C	CTGTATA	-	C	10T	A	C	ATATAATATTATATAGA	G	C	T	C	T	G	T	-	-	C	TATAGAATAAATATATTATTAATATATAA	T	C	T	T	C	A	C	T	-	ATCAA	C	8C	G	A	10T	C	6TACTAG	C	A	-
	Micado	9T	-	-	C4T2A	A	C	16T	9A	G	C	CTGTATA	-	C	10T	A	C	ATATAATATTATATAGA	G	C	T	C	T	G	T	-	-	C	TATAGAATAAATATATTATTAATATATAA	T	C	T	T	C	A	C	T	-	ATCAA	C	8C	G	A	10T	C	6TACTAG	C	A	-
	Orochi	9T	-	-	C4T2A	A	C	16T	9A	G	C	CTGTATA	-	C	10T	A	C	ATATAATATTATATAGA	G	C	T	C	T	G	T	-	-	C	TATAGAATAAATATATTATTAATATATAA	T	C	T	T	C	A	C	T	-	ATCAA	C	8C	G	A	10T	C	6TACTAG	C	A	-
	Shogun	9T	-	-	C4T2A	A	C	16T	9A	G	C	CTGTATA	-	C	10T	A	C	ATATAATATTATATAGA	G	C	T	C	C	G	T	-	-	C	TATAGAATAAATATATTATTAATATATAA	T	C	T	T	C	A	C	T	-	ATCAA	C	8C	G	A	10T	C	6TACTAG	C	A	-
[truncated: 36 more columns]
